# Supplementary material for: Worsened self-rated health in the course of the COVID-19 pandemic among older adults in Europe
Source: Eur J Public Health. 2023 Aug 11;33(6):1148–54. doi: 10.1093/eurpub/ckad143 (PMC10710346; doi:10.1093/eurpub/ckad143)
Supplement: ckad143_Supplementary_Data [file ckad143_supplementary_data.zip]

Archive with 3 entries (2 files):
- ckad143_Supplementary_Data/
- ckad143_Supplementary_Data/ejph-2022-12-om-0583-File003.pdf
- ckad143_Supplementary_Data/ejph-2022-12-om-0583-File004.pdf
